# Supplementary material for: The Study of a 231 French Patient Cohort Significantly Extends the Mutational Spectrum of the Two Major Usher Genes MYO7A and USH2A
Source: Int J Mol Sci. 2021 Dec 10;22(24):13294. doi: 10.3390/ijms222413294 (PMC8703989; doi:10.3390/ijms222413294)
Supplement: Supplementary file 1 [file ijms-22-13294-s001.zip]

Archive with 8 entries (7 files):
- supplementary_tables/
- __MACOSX/._supplementary_tables
- supplementary_tables/TableS1.xlsx
- __MACOSX/supplementary_tables/._TableS1.xlsx
- supplementary_tables/TableS3.xlsx
- __MACOSX/supplementary_tables/._TableS3.xlsx
- supplementary_tables/TableS2.xlsx
- __MACOSX/supplementary_tables/._TableS2.xlsx
