# Supplementary material for: The Study of a 231 French Patient Cohort Significantly Extends the Mutational Spectrum of the Two Major Usher Genes MYO7A and USH2A
Source: Int J Mol Sci. 2021 Dec 10;22(24):13294. doi: 10.3390/ijms222413294 (PMC8703989; doi:10.3390/ijms222413294)
Supplement: Supplementary file 1 [file ijms-22-13294-s001.zip › supplementary_tables/TableS1.xlsx]

## Sheet: Feuil1
Family ID	Gene symbol$	cDNA HGVS	Protein HGVS	Protein domain (UNIPROT)	dbsnpID (v154)	Genomic HGVS (hg38)	ACMG class	status
U101$$	MYO7A	c.3719G>A°	p.(Arg1240Gln)	MyTH4 1	rs111033178	chr11:g.77190108G>A	5	heterozygous
U101$$	MYO7A	c.6025delG°	p.(Ala2009ProfsTer32)	FERM 2	rs397516326	chr11:g.77208777del	5	heterozygous
U658	MYO7A	c.1690G>A°	p.(Gly564Ser)	Motor domain		chr11:g.77162988G>A	4	homozygous
U763$$	MYO7A	c.3719G>A°	p.(Arg1240Gln)	MyTH4 1	rs111033178	chr11:g.77190108G>A	5	heterozygous
U763$$	MYO7A	c.4108_4111delCAGG	p.(Gln1370TrpfsTer28)	FERM 1	rs1480697910	chr11:g.77192234_77192237del	5	heterozygous
U794	MYO7A	c.3572G>A	p.(Gly1191Asp)	MyTH4 1	rs397516301	chr11:g.77189412G>A	4	heterozygous
U794	MYO7A	c.3719G>A°	p.(Arg1240Gln)	MyTH4 1	rs111033178	chr11:g.77190108G>A	5	heterozygous
U828	MYO7A	c.470+1G>A°	p.(?)		rs797044510	chr11:g.77156092G>A	5	homozygous
U860	MYO7A	c.397dupC°	p.(His133ProfsTer7)	Motor domain		chr11:g.77156018dup	5	heterozygous
U860	MYO7A	c.4770dupT°	p.(Arg1591SerfsTer2)	FERM 1		chr11:g.77199736dup	5	heterozygous
U874	MYO7A	c.223delG°	p.(Asp75ThrfsTer31)	Motor domain	rs876657415	chr11:g.77147888del	5	heterozygous
U874	MYO7A	c.3719G>A°	p.(Arg1240Gln)	MyTH4 1	rs111033178	chr11:g.77190108G>A	5	heterozygous
U892	MYO7A	c.2904G>T°	p.(Glu968Asp)		rs111033233	chr11:g.77181589G>T	4	heterozygous
U892	MYO7A	c.6354+3_6354+35delinsTTCTCAGAGCAGAGGAGGAGGGGTTCTCAGAGCAGAGGAGGAGGA	p.(?)			chr11:g.77211940_77211972delinsTTCTCAGAGCAGAGGAGGAGGGGTTCTCAGAGCAGAGGAGGAGGA	4	heterozygous
U911$$	MYO7A	c.1708C>T°	p.(Arg570Ter)	Motor domain	rs1591310948	chr11:g.77166073C>T	5	heterozygous
U911$$	MYO7A	c.73G>A°	p.(Gly25Arg)	Motor domain	rs782252317	chr11:g.77142763G>A	5	heterozygous
U925	MYO7A	c.3719G>A°	p.(Arg1240Gln)	MyTH4 1	rs111033178	chr11:g.77190108G>A	5	heterozygous
U925	MYO7A	c.6557T>C°	p.(Leu2186Pro)	FERM 2	rs876657417	chr11:g.77213978T>C	4	heterozygous
U928$$	MYO7A	c.494C>T°	p.(Thr165Met)	Motor domain, ATP binding site	rs111033174	chr11:g.77156683C>T	5	heterozygous
U928$$	MYO7A	c.6557T>C°	p.(Leu2186Pro)	FERM 2	rs876657417	chr11:g.77213978T>C	4	heterozygous
U945	MYO7A	c.5392C>T°	p.(Gln1798Ter)	MyTH4 2	rs397516317	chr11:g.77204141C>T	5	homozygous
U970	MYO7A	c.93C>A°	p.(Cys31Ter)	Motor domain	rs35689081	chr11:g.77142783C>A	5	homozygous
U971$$	MYO7A	c.5215C>T°	p.(Arg1739Ter)		rs111033477	chr11:g.77203106C>T	5	heterozygous
U971$$	MYO7A	c.5824G>T°	p.(Gly1942Ter)	FERM 2	rs111033192	chr11:g.77207370G>T	5	heterozygous
U972	MYO7A	c.93C>A°	p.(Cys31Ter)	Motor domain	rs35689081	chr11:g.77142783C>A	5	homozygous
U992$$	MYO7A	c.3719G>A°	p.(Arg1240Gln)	MyTH4 1	rs111033178	chr11:g.77190108G>A	5	heterozygous
U992$$	MYO7A	c.5208dupC°	p.(Lys1737GlnfsTer28)		rs111033276	chr11:g.77203099dup	5	heterozygous
U1076$$	MYO7A	c.1189G>A°	p.(Ala397Thr)	Motor domain	rs1297886521	chr11:g.77160271G>A	3	heterozygous
U1076$$	MYO7A	c.5617C>T°	p.(Arg1873Trp)	MyTH4 2	rs397516321	chr11:g.77205598C>T	4	heterozygous
U1140	MYO7A	c.6025delG°	p.(Ala2009ProfsTer32)	FERM 2	rs397516326	chr11:g.77208777del	5	heterozygous
U1140	MYO7A	c.6557T>C°	p.(Leu2186Pro)	FERM 2	rs876657417	chr11:g.77213978T>C	4	heterozygous
U1227	MYO7A	c.487G>A°	p.(Gly163Arg)	Motor domain, ATP binding site	rs1472566324	chr11:g.77156676G>A	4	heterozygous
U1227	MYO7A	c.52C>T°	p.(Gln18Ter)	Motor domain	rs1555051455	chr11:g.77142742C>T	5	heterozygous
U1241	MYO7A	c.4120G>A	p.(Gly1374Arg)	FERM 1		chr11:g.77192246G>A	4	homozygous
U1242	ADGRV1	c.18625-1G>T	p.(?)		rs774832185	chr5:g.91153220G>T	5	heterozygous
U1242$$	MYO7A	c.2283-1G>T°	p.(Ser762CysfsTer61)	IQ 1	rs397516295	chr11:g.77179044G>T	5	heterozygous
U1242$$	MYO7A	c.3764delA°	p.(Lys1255ArgfsTer8)		rs111033347	chr11:g.77190710del	5	heterozygous
U1262	MYO7A	c.5358delC	p.(Lys1787ArgfsTer18)	MyTH4 2		chr11:g.77204107del	5	homozygous
U1276	MYO7A	c.4411T>C°	p.(Ser1471Pro)	FERM 1	rs397516310	chr11:g.77197568T>C	4	heterozygous
U1276	MYO7A	c.735+1G>T	p.(?)			chr11:g.77157005G>T	5	heterozygous
U1297	MYO7A	c.5581C>T°	p.(Arg1861Ter)	MyTH4 2	rs878864531	chr11:g.77205562C>T	5	homozygous
U1315	MYO7A	c.2443C>T°	p.(Gln815Ter)	IQ 4		chr11:g.77179810C>T	5	heterozygous
U1315	MYO7A	c.494C>T°	p.(Thr165Met)	Motor domain, ATP binding site	rs111033174	chr11:g.77156683C>T	5	heterozygous
U1385$$	MYO7A	c.3764delA°	p.(Lys1255ArgfsTer8)		rs111033347	chr11:g.77190710del	5	heterozygous
U1385$$	MYO7A	c.3979G>A°	p.(Glu1327Lys)	FERM 1	rs373169422	chr11:g.77192105G>A	4	heterozygous
U1398	MYO7A	c.5617C>T°	p.(Arg1873Trp)	MyTH4 2	rs397516321	chr11:g.77205598C>T	4	homozygous
U1421	MYO7A	c.448C>T°	p.(Arg150Ter)	Motor domain	rs121965079	chr11:g.77156069C>T	5	heterozygous
U1421	MYO7A	c.5581delC	p.(Arg1861GlufsTer18)	MyTH4 2		chr11:g.77205562del	5	heterozygous
U1427	MYO7A	c.397dupC°	p.(His133ProfsTer7)	Motor domain		chr11:g.77156018dup	5	homozygous
U1469	MYO7A	c.3764delA°	p.(Lys1255ArgfsTer8)		rs111033347	chr11:g.77190710del	5	heterozygous
U1469	MYO7A	c.6017_6018delAT	p.(Asp2006AlafsTer69)	FERM 2		chr11:g.77208769_77208770del	5	heterozygous
U1486	MYO7A	c.1556G>A°	p.(Gly519Asp)	Motor domain	rs111033206	chr11:g.77162854G>A	4	heterozygous
U1486	MYO7A	c.1556G>A°	p.(Arg1240Gln)	MyTH4 1	rs111033178	chr11:g.77190108G>A	4	heterozygous
U1489$$	MYO7A	c.5581C>T°	p.(Arg1861Ter)	MyTH4 2	rs878864531	chr11:g.77205562C>T	5	heterozygous
U1489$$	MYO7A	c.6026C>A	p.(Ala2009Asp)	FERM 2	rs1173853484	chr11:g.77208778C>A	3	heterozygous
U1506$$	MYO7A	c.3594C>A°	p.(Cys1198Ter)	MyTH4 1	rs782694195	chr11:g.77189434C>A	5	heterozygous
U1506$$	MYO7A	c.3652G>A°	p.(Gly1218Arg)	MyTH4 1	rs111033195	chr11:g.77190041G>A	4	heterozygous
U1518	MYO7A	c.1690+1G>A°	p.(?)		rs111033389	chr11:g.77162989G>A	5	heterozygous
U1518	MYO7A	c.482G>A	p.(Gly161Glu)	Motor domain, ATP binding site		chr11:g.77156671G>A	4	heterozygous
U1519	MYO7A	c.2283-1G>T°	p.(Ser762CysfsTer61)	IQ 1	rs397516295	chr11:g.77179044G>T	5	homozygous
U1519	WHRN	c.(618+1_619-1)_*674dup	p.(?)			chr9:g.(?_114402080)_(114478772_114504183)dup	3	heterozygous
U1556	MYO7A	c.1200+1G>C	p.(?)			chr11:g.77160283G>C	5	heterozygous
U1556	MYO7A	c.3764delA°	p.(Lys1255ArgfsTer8)		rs111033347	chr11:g.77190710del	5	heterozygous
U1573	MYO7A	c.2283-1G>T°	p.(Ser762CysfsTer61)	IQ 1	rs397516295	chr11:g.77179044G>T	5	homozygous
U1607	MYO7A	c.6025delG°	p.(Ala2009ProfsTer32)	FERM 2	rs397516326	chr11:g.77208777del	5	homozygous
U1609	MYO7A	c.5647C>T°	p.(Arg1883Trp)	MyTH4 2	rs866352637	chr11:g.77206107C>T	4	heterozygous
U1609	MYO7A	c.703T>G°	p.(Tyr235Asp)	Motor domain		chr11:g.77156972T>G	4	heterozygous
U1638	MYO7A	c.6557T>C°	p.(Leu2186Pro)	FERM 2	rs876657417	chr11:g.77213978T>C	4	homozygous
U1651	MYO7A	c.2513G>A°	p.(Trp838Ter)	IQ 5	rs1334199217	chr11:g.77179880G>A	5	heterozygous
U1651	MYO7A	c.6557T>C°	p.(Leu2186Pro)	FERM 2	rs876657417	chr11:g.77213978T>C	4	heterozygous
U1678$$	MYO7A	c.1955G>A°	p.(Cys652Tyr)	Motor domain		chr11:g.77174775G>A	4	heterozygous
U1678$$	MYO7A	c.6557T>C°	p.(Leu2186Pro)	FERM 2	rs876657417	chr11:g.77213978T>C	4	heterozygous
U1703	MYO7A	c.487G>A°	p.(Gly163Arg)	Motor domain, ATP binding site	rs1472566324	chr11:g.77156676G>A	4	homozygous
U1729	MYO7A	c.2283-1G>T°	p.(Ser762CysfsTer61)	IQ 1	rs397516295	chr11:g.77179044G>T	5	homozygous
U1738$$	MYO7A	c.1348G>C°	p.(Glu450Gln)	Motor domain		chr11:g.77162124G>C	4	heterozygous
U1738$$	MYO7A	c.3719G>A°	p.(Arg1240Gln)	MyTH4 1	rs111033178	chr11:g.77190108G>A	5	heterozygous
U1745	MYO7A	c.470+1G>A°	p.(?)		rs797044510	chr11:g.77156092G>A	5	homozygous
U1747	MYO7A	c.5886_5889delCTTT°	p.(Phe1962LeufsTer7)	FERM 2	rs1397834886	chr11:g.77208459_77208462del	5	heterozygous
U1747	MYO7A	c.640G>A°	p.(Gly214Arg)	Motor domain	rs111033283	chr11:g.77156909G>A	5	heterozygous
U1748	MYO7A	c.93C>A°	p.(Cys31Ter)	Motor domain	rs35689081	chr11:g.77142783C>A	5	homozygous
U1749	PDZD7	c.2107delA°	p.(Ser703ValfsTer20)		rs397516633	chr10:g.101010782del	5	heterozygous
U1749	MYO7A	c.2904+1G>T	p.(?)			chr11:g.77181590G>T	5	heterozygous
U1749	MYO7A	c.3979G>A°	p.(Glu1327Lys)	FERM 1	rs373169422	chr11:g.77192105G>A	4	heterozygous
U1770$$	MYO7A	c.1517T>A	p.(Ile506Asn)	Motor domain		chr11:g.77162293T>A	3	heterozygous
U1770$$	MYO7A	c.2878G>T°	p.(Glu960Ter)		rs782131913	chr11:g.77181563G>T	5	heterozygous
U1809	CIB2	c.300_309delGTCGGCTCCC°	p.(Glu100AspfsTer28)	EF-hand 1	rs765741202	chr15:g.78109272_78109281del	5	heterozygous
U1809	MYO7A	c.5573T>C°	p.(Leu1858Pro)	MyTH4 2	rs368657015	chr11:g.77205554T>C	4	heterozygous
U1809	MYO7A	c.843G>T	p.(Leu281Phe)	Motor domain		chr11:g.77157386G>T	4	heterozygous
U1871	MYO7A	c.(?_-272)_(5168+1_5169-1)del°	p.(?)			chr11:g.(?_77128264)_(77202425_77203059)del	5	heterozygous
U1871	MYO7A	c.2914C>T°	p.(Arg972Ter)		rs782281371	chr11:g.77181960C>T	5	hemizygous
U1908$$	MYO7A	c.397dupC°	p.(His133ProfsTer7)	Motor domain		chr11:g.77156018dup	5	heterozygous
U1908$$	MYO7A	c.999T>G°	p.(Tyr333Ter)	Motor domain	rs111033285	chr11:g.77158426T>G	5	heterozygous
U1968$$	MYO7A	c.2658delC	p.(Lys887ArgfsTer27)	Coiled coil		chr11:g.77180445del	5	heterozygous
U1968$$	MYO7A	c.3594C>A°	p.(Cys1198Ter)	MyTH4 1	rs782694195	chr11:g.77189434C>A	5	heterozygous
U2008	MYO7A	c.1556G>A°	p.(Gly519Asp)	Motor domain	rs111033206	chr11:g.77162854G>A	4	heterozygous
U2008	MYO7A	c.3719G>A°	p.(Arg1240Gln)	MyTH4 1	rs111033178	chr11:g.77190108G>A	5	heterozygous
U2032$$	MYO7A	c.2443C>T°	p.(Gln815Ter)	IQ 4		chr11:g.77179810C>T	5	heterozygous
U2032$$	MYO7A	c.285+2T>C°	p.(?)		rs782292032	chr11:g.77147952T>C	5	heterozygous
U2111	MYO7A	c.1717delC°	p.(Leu573CysfsTer49)	Motor domain		chr11:g.77166082del	5	heterozygous
U2111	MYO7A	c.1946_1951delGGCACC	p.(Arg649_His650del)	Motor domain		chr11:g.77174766_77174771del	4	heterozygous
U2119	MYO7A	c.700C>T°	p.(Gln234Ter)	Motor domain	rs41298133	chr11:g.77156969C>T	5	homozygous
U2166$$	MYO7A	c.493A>G°	p.(Thr165Ala)	Motor domain, ATP binding site		chr11:g.77156682A>G	4	heterozygous
U2166$$	MYO7A	c.6017_6018delAT	p.(Asp2006AlafsTer69)	FERM 2		chr11:g.77208769_77208770del	5	heterozygous
U2208	MYO7A	c.700C>T°	p.(Gln234Ter)	Motor domain	rs41298133	chr11:g.77156969C>T	5	homozygous
U2360	MYO7A	c.2094+1G>A	p.(?)		rs111033404	chr11:g.77174915G>A	5	homozygous
U2442	MYO7A	c.482G>A	p.(Gly161Glu)	Motor domain, ATP binding site		chr11:g.77156671G>A	4	heterozygous
U2442	MYO7A	c.6025delG°	p.(Ala2009ProfsTer32)	FERM 2		chr11:g.77208777del	5	heterozygous
U2443$$	MYO7A	c.3652G>A°	p.(Gly1218Arg)	MyTH4 1	rs111033195	chr11:g.77190041G>A	4	heterozygous
U2443$$	MYO7A	c.736-1G>A	p.(?)			chr11:g.77157278G>A	5	heterozygous
U262	MYO7A	c.3238A>T°	p.(Lys1080Ter)	MyTH4 1		chr11:g.77182553A>T	5	homozygous
U2650	MYO7A	c.5428A>T°	p.(Lys1810Ter)	MyTH4 2	rs778009227	chr11:g.77204177A>T	5	homozygous
U2659	MYO7A	c.3508G>A°	p.(Glu1170Lys)	MyTH4 1	rs111033214	chr11:g.77189348G>A	5	homozygous
U2669	MYO7A	c.2283-1G>T°	p.(Ser762CysfsTer61)	IQ 1	rs397516295	chr11:g.77179044G>T	5	heterozygous
U2669	CDH23	c.571C>T	p.(Arg191Trp)	Cadherin 2	rs773118278	chr10:g.71566883C>T	3	heterozygous
U2669	MYO7A	c.655_660delATCCAC°	p.(Ile219_His220del)	Motor domain		chr11:g.77156924_77156929del	4	heterozygous
U2677$$	MYO7A	c.1623dupC°	p.(Lys542GlnfsTer5)	Motor domain	rs782077721	chr11:g.77162921dup	5	heterozygous
U2677$$	MYO7A	c.2094+1G>A	p.(?)		rs111033404	chr11:g.77174915G>A	5	heterozygous
U2817$$	MYO7A	c.141G>A	p.(Trp47Ter)	Motor domain	rs397516285	chr11:g.77147806G>A	5	heterozygous
U2817$$	MYO7A	c.6569T>C	p.(Met2190Thr)	FERM 2		chr11:g.77214617T>C	3	heterozygous
U2962	MYO7A	c.5215C>T°	p.(Arg1739Ter)		rs111033477	chr11:g.77203106C>T	5	homozygous
U3038	MYO7A	c.470+1G>A°	p.(?)		rs797044510	chr11:g.77156092G>A	5	homozygous
U3097	MYO7A	c.5617C>T°	p.(Arg1873Trp)	MyTH4 2	rs397516321	chr11:g.77205598C>T	4	heterozygous
U3097	MYO7A	c.6106C>T	p.(Gln2036Ter)	FERM 2		chr11:g.77211206C>T	5	heterozygous
Table S1: MYO7A pathogenic genotypes
° variant already described in the literature. To determine whether a variant was already described, we queried LitVar (https://www.ncbi.nlm.nih.gov/CBBresearch/Lu/Demo/LitVar) and the GVShared LOVD instance (www.lovd.nl/myo7a). Possible false negative were also checked via ClinVar when possible.
$ RefSeq accession numbers for the various genes: MYO7A: NM_000260.3; ABCA4: NM_000350.2; ADGRV1: NM_032119.3; WHRN: NM_015404.3; CRB1: NM_201253.2; GJB2: NM_004004.5; LRTOMT: NM_001145308.4; PDZD7: NM_001195263.1; CIB2: NM_006383.3; OTOF: NM_194248.2; WFS1: NM_006005.3; CDH23: NM_022124.5; BBS1: NM_024649.4
$$ familial segragation could not be performed
