# Supplementary material for: The Study of a 231 French Patient Cohort Significantly Extends the Mutational Spectrum of the Two Major Usher Genes MYO7A and USH2A
Source: Int J Mol Sci. 2021 Dec 10;22(24):13294. doi: 10.3390/ijms222413294 (PMC8703989; doi:10.3390/ijms222413294)
Supplement: Supplementary file 1 [file ijms-22-13294-s001.zip › supplementary_tables/TableS3.xlsx]

## Sheet: Feuil1
Family ID	Gene symbol	Gender	Age	Age at HL diagnosis (years)	Age at apparition of night blindness (years)	Age at RP diagnosis (years)	Hearing loss degree	Hearing aids	Gait acquisition (months)
U597	MYO7A	M	34	NA	14	NA	Profound	Y	NA
U658	MYO7A	F	43	0	NA	NA	Profound	NA	NA
U763	MYO7A	M	56	NA	NA	NA	NA	NA	NA
U794	MYO7A	M	14	0	NA	NA	Profound	NA	20
U828	MYO7A	F	13	NA	NA	NA	NA	NA	NA
U860	MYO7A	M	15	0	0	NA	Profound	Y	NA
U874	MYO7A	M	14	0	NA	22	Profound	Y	24
U892	MYO7A	M	14	0	NA	NA	Profound	Y	NA
U911	MYO7A	F	24	0	0	NA	Profound	NA	NA
S101	MYO7A	F	60	0	5	NA	Profound	Y	18
U925	MYO7A	M	40	0	NA	NA	Profound	NA	NA
U928	MYO7A	M	61	0	NA	NA	Profound	NA	NA
U945	MYO7A	M	23	0	NA	12	Profound	Y	24
U970	MYO7A	F	74	NA	NA	NA	NA	NA	NA
U971	MYO7A	F	70	NA	NA	NA	NA	NA	NA
U972	MYO7A	M	78	NA	NA	NA	NA	NA	NA
U992	MYO7A	M	34	6	30	31	Profound	Y	NA
U1076	MYO7A	M	42	0	NA	NA	Profound	N	24
U1140	MYO7A	F	15	0	NA	9	Profound	Y	20
U1227	MYO7A	M	53	1.5	NA	NA	Profound	NA	12
U1241	MYO7A	F	29	0	NA	20	Profound	NA	NA
U1242	MYO7A	M	64	0	7	NA	Profound	NA	NA
U1262	MYO7A	M	25	0.5	10	NA	NA	Y	NA
U1276	MYO7A	F	24	0	NA	14	Profound	Y	22
U1297	MYO7A	M	42	0	0	32	Profound	NA	20
U262	MYO7A	M		NA	NA	NA	NA	NA	NA
U1315	MYO7A	F	63	0	5	15	Profound	NA	16
U1385	MYO7A	F	27	0	NA	NA	Profound	NA	24
U1398	MYO7A	F	12	2.5	NA	NA	Profound	Y	30
U1421	MYO7A	M	8	0	NA	NA	Profound	Y	NA
U1427	MYO7A	F	13	0	NA	6	Profound	Y	24
U1469	MYO7A	M	44	3	NA	8	NA	NA	18
U1486	MYO7A	M	11	0	4	NA	Profound	NA	NA
U1489	MYO7A	F	32	0	12	20	Profound	Y	18
U1506	MYO7A	M	43	NA	NA	NA	NA	NA	NA
U1518	MYO7A	F	33	0	10	NA	Profound	Y	NA
U1519	MYO7A	M	9	0	NA	NA	Profound	NA	36
U1556	MYO7A	M	34	0.5	13	27	NA	NA	30
U1573	MYO7A	F	42	0	7	7	Profound	NA	24
U1607	MYO7A	M	13	0	NA	18	Profound	NA	18
U1609	MYO7A	F	25	0	NA	18	Profound	Y	18
U1638	MYO7A	F	26	0	NA	NA	Profound	NA	NA
U1651	MYO7A	F	8	0	NA	NA	Profound	Y	20
U1678	MYO7A	F	37	NA	NA	NA	Profound	Y	22
U1703	MYO7A	F	6	0	NA	NA	NA	NA	NA
U1729	MYO7A	M	15	0	NA	NA	Profound	Y	18
U1745	MYO7A	M	18	0	NA	13	Profound	Y	NA
U1747	MYO7A	M	44	0	NA	NA	Profound	NA	24
U1748	MYO7A	F	47	0	NA	NA	Profound	NA	NA
U1749	MYO7A	M	47	NA	NA	NA	Profound	Y	NA
S1770	MYO7A	M	25	O	NA	NA	Profound	NA	NA
U1738	MYO7A	F	80	5	NA	33	Profound	NA	NA
U1809	MYO7A	F	19	0	11	14	Profound	NA	18
U1871	MYO7A	M	39	0	10	23	Profound	NA	NA
U1908	MYO7A	F	55	0	NA	NA	Profound	Y	NA
U1968	MYO7A	F	11	0	NA	NA	Profound	NA	NA
U2008	MYO7A	M	7	0	NA	NA	Profound	Y	21
U2032	MYO7A	F	44	0	13	NA	Profound	Y	NA
U2111	MYO7A	F	39	NA	NA	NA	NA	NA	NA
U2119	MYO7A	F	42	0	10	13	Profound	Y	24
U2166	MYO7A	F	49	NA	NA	NA	NA	NA	NA
U2208	MYO7A	F	40	0	NA	NA	Profound	NA	18
U2360	MYO7A	M	4	0	NA	NA	Profound	Y	NA
U2442	MYO7A	M	44	0	NA	30	Profound	NA	NA
U2443	MYO7A	F	42	2	20	NA	Profound	Y	NA
U2650	MYO7A	M	24	0	NA	22	Severe	Y	NA
U2659	MYO7A	F	52	0	NA	NA	Profound	NA	NA
U2669	MYO7A	F	14	0	NA	12	NA	Y	NA
U2677	MYO7A	F	54	NA	NA	NA	NA	NA	NA
U2817	MYO7A	M	26	0	NA	23	Profound	Y	NA
S2962	MYO7A	F	5	0	NA	NA	Profound	Y	30
U3038	MYO7A	M	18	6	NA	13	NA	Y	36
U3097	MYO7A	M	1	0	NA	NA	Profound	Y	NA
U721	USH2A	F	59	NA	NA	NA	NA	NA	NA
U836	USH2A	F	45	NA	NA	NA	NA	NA	NA
U926	USH2A	M	50	37	24	NA	Mild	N	NA
U1083	USH2A	F	50	0	NA	18	Severe	NA	NA
U1086	USH2A	M	40	NA	NA	NA	NA	NA	> 18
U456	USH2A	M	44	NA	10	25	Severe	Y	NA
U1236	USH2A	M	28	4	10	19	Moderate	NA	9
U1256	USH2A	F	36	4	17	27	NA	NA	NA
U1287	USH2A	F	40	5	NA	NA	Moderate	NA	15
U1288	USH2A	M	49	8	10	40	NA	NA	NA
U1289	USH2A	F	43	3	NA	NA	NA	Y	NA
U1306	USH2A	M	24	3	13	NA	Moderate	Y	NA
U980	USH2A	M	44	3.5	17	NA	Moderate-severe	NA	NA
U1314	USH2A	F	49	NA	NA	NA	Severe	NA	NA
U1318	USH2A	F	44	5	11	NA	Severe	NA	NA
U1321	USH2A	F	28	NA	19	NA	Moderate	NA	NA
U1329	USH2A	M	57	2.5	NA	NA	Severe	NA	NA
U1335	USH2A	M	43	4	12	NA	Moderate	NA	NA
U1336	USH2A	F	48	0	0	38	Severe	NA	NA
U1341	USH2A	F	28	7	NA	18	Severe	NA	NA
U1350	USH2A	M	23	NA	NA	14	Moderate	NA	NA
S1351	USH2A	F	19	0	NA	6	Moderate	Y	NA
U1357	USH2A	P	51	NA	NA	15	Moderate	NA	NA
U1359	USH2A	M	40	NA	NA	30	Moderate	NA	NA
U1364	USH2A	F	31	NA	NA	NA	Moderate	NA	NA
U1368	USH2A	M	29	5	NA	18	Moderate	NA	11
U1370	USH2A	M	58	NA	NA	NA	Moderate	Y	NA
U1373	USH2A	M	55	NA	NA	NA	Moderate	NA	NA
U1247	USH2A	F	53	NA	NA	NA	NA	NA	NA
U1248	USH2A	M	38	2.5	NA	NA	Profound	NA	NA
U1384	USH2A	F	79	0	18	NA	NA	Y	NA
U1388	USH2A	M	47	5	NA	16	Severe	NA	NA
U1397	USH2A	F	72	NA	NA	NA	NA	NA	NA
U1380	USH2A	M	25	3	14	15	NA	NA	NA
U1400	USH2A	F	40	NA	20	29	Profound	Y	NA
U1408	USH2A	F	43	NA	NA	NA	NA	Y	24
U1410	USH2A	M	54	0	NA	NA	Profound	NA	24
U1412	USH2A	M	39	NA	NA	NA	Moderate	NA	NA
U1416	USH2A	M	53	NA	NA	NA	NA	NA	NA
U1417	USH2A	F	48	NA	NA	NA	Moderate	NA	NA
U1418	USH2A	F	32	3	20	NA	NA	Y	NA
U1419	USH2A	M	31	0	24	NA	NA	Y	12
U1426	USH2A	M	39	0	NA	NA	Moderate-severe	NA	12
U1431	USH2A	M	49	5	NA	14	NA	NA	NA
U1432	USH2A	M	25	0	16	NA	Moderate	NA	NA
U865	USH2A	F	64	4	NA	NA	Moderate	NA	NA
U1439	USH2A	M	38	10	NA	10	NA	NA	NA
U1443	USH2A	F	51	4	20	NA	NA	Y	NA
U1466	USH2A	M	58	0	25	25	Severe	Y	18
U1468	USH2A	F	40	2	NA	NA	Moderate	Y	NA
U1483	USH2A	M	44	7	NA	28	NA	Y	NA
U1484	USH2A	M	25	NA	16	NA	Moderate	NA	13
U1488	USH2A	M	39	2	NA	22	Moderate-severe	NA	NA
U1490	USH2A	F	31	3	20	20	NA	Y	NA
U1502	USH2A	M	39	NA	NA	NA	NA	NA	NA
U1503	USH2A	F	63	NA	30	NA	Moderate	NA	13
U1508	USH2A	F	62	NA	NA	NA	NA	NA	NA
U1517	USH2A	F	29	3	7	NA	NA	NA	NA
U1520	USH2A	F	74	0	0	67	NA	Y	NA
U1524	USH2A	F	43	NA	NA	NA	NA	NA	NA
U1527	USH2A	M	65	4	35	35	Severe	Y	13
U1530	USH2A	M	83	NA	NA	77	Profound	NA	NA
U1531	USH2A	F	74	NA	NA	46	NA	Y	NA
U1532	USH2A	M	53	8	16	25	NA	NA	NA
U1543	USH2A	F	43	3	NA	NA	Moderate-severe	Y	12
U1560	USH2A	F	16	0	NA	10	Moderate	NA	NA
U1561	USH2A	M	39	33	18	32	Mild	NA	NA
U1574	USH2A	M	20	NA	NA	NA	NA	NA	NA
U1590	USH2A	M	49	7	NA	31	NA	NA	NA
U1593	USH2A	F	30	3.5	13	23	Moderate	NA	14
U1598	USH2A	F	29	3	18	18	Severe	NA	NA
U1603	USH2A	F	57	3	18	18	NA	Y	13
U1612	USH2A	F	64	5	20	58	NA	Y	NA
U1615	USH2A	M	49	8	35	NA	NA	NA	NA
U1614	USH2A	M	21	5	13	NA	NA	NA	13
U1623	USH2A	M	36	5	15	NA	Moderate	NA	NA
U1655	USH2A	M	36	NA	NA	18	NA	Y	NA
U1668	USH2A	F	50	NA	20	35	Moderate	NA	NA
U1700	USH2A	M	29	0	20	23	Moderate	Y	NA
S1702	USH2A	M	53	NA	NA	NA	NA	Y	NA
U1708	USH2A	F	33	1	NA	27	Moderate-severe	Y	NA
U1712	USH2A	F	34	2	16	NA	NA	NA	13
U1673	USH2A	F	28	4	21	NA	NA	NA	16
U1725	USH2A	M	48	5	32	NA	NA	NA	NA
S1737	USH2A	F	31	4	19	NA	Moderate	Y	NA
U1307	USH2A	F	18	0	NA	12	Moderate	NA	NA
U1750	USH2A	F	47	NA	NA	33	NA	NA	NA
U1755	USH2A	M	39	0	NA	NA	NA	Y	12
U1758	USH2A	M	67	NA	NA	NA	NA	NA	NA
U1767	USH2A	M	54	NA	NA	NA	NA	Y	NA
S1773	USH2A	F	17	0	NA	11	Moderate	NA	14
U1781	USH2A	M	28	7	5	NA	Moderate	NA	NA
U279	USH2A	F	68	NA	NA	NA	NA	NA	NA
U1185	USH2A	M	33	4	NA	23	NA	NA	NA
U1440	USH2A	F	51	3	29	NA	NA	Y	NA
U1847	USH2A	F	35	3	NA	30	NA	Y	NA
U1874	USH2A	F	46	2.5	NA	41	NA	NA	NA
U1888	USH2A	M	35	4	20	NA	NA	NA	NA
S1893	USH2A	M	18	2	NA	14	Moderate	NA	NA
U1911	USH2A	M	39	0	NA	NA	NA	NA	NA
U1924	USH2A	M	22	0	16	NA	Moderate	Y	NA
U1929	USH2A	F	60	NA	NA	NA	Moderate	Y	NA
U1932	USH2A	M	49	NA	NA	NA	NA	NA	NA
U1941	USH2A	F	55	11	25	49	Moderate	NA	NA
U1942	USH2A	F	32	0	16	NA	Severe	Y	NA
U1945	USH2A	M	52	0	10	40	Moderate	Y	14
U1950	USH2A	F	49	3	27	NA	Severe	Y	NA
U1973	USH2A	F	60	NA	40	NA	NA	NA	NA
U2036	USH2A	F	50	NA	NA	NA	NA	NA	NA
U2051	USH2A	M	27	NA	NA	20	Moderate-severe	NA	NA
U2054	USH2A	F	46	NA	NA	NA	NA	NA	NA
U2070	USH2A	F	55	20	30	45	Moderate	NA	NA
U2077	USH2A	M	31	4	18	26	NA	Y	NA
S2102	USH2A	F	38	NA	NA	NA	NA	Y	NA
U2136	USH2A	M	40	0	NA	35	Moderate	Y	NA
U2151	USH2A	M	83	NA	NA	NA	NA	NA	NA
S2170	USH2A	M	47	0	30	NA	Severe	NA	NA
U2231	USH2A	F	29	0	13	26	NA	Y	NA
U2235	USH2A	M	47	6	NA	18	Moderate	NA	NA
U2256	USH2A	F	43	6	NA	20	NA	Y	NA
U278	USH2A	M	43	NA	NA	NA	NA	NA	NA
U2305	USH2A	F	29	0	16	26	Moderate	NA	NA
U2311	USH2A	F	31	NA	25	NA	NA	NA	NA
U2326	USH2A	M	69	6	3	NA	NA	Y	NA
S926	USH2A	F	53	36	NA	24	Mild	NA	NA
U2354	USH2A	F	40	NA	15	NA	NA	NA	NA
U2439	USH2A	F	52	5	NA	26	Profound	Y	NA
U2445	USH2A	F	53	NA	NA	NA	Profound	NA	NA
U2475	USH2A	F	28	0	NA	25	Moderate	NA	NA
U2529	USH2A	F	70	51	39	NA	Moderate	Y	NA
U2542	USH2A	F	18	0	NA	15	NA	NA	NA
U2600	USH2A	F	50	NA	NA	47	Severe	Y	NA
U2643	USH2A	F	55	0	15	NA	NA	NA	NA
U2656	USH2A	F	32	NA	NA	NA	NA	NA	NA
U2675	USH2A	M	20	3	17	NA	Moderate	NA	NA
U2715	USH2A	F	37	NA	20	33	NA	Y	NA
U2719	USH2A	F	20	3	17	NA	Moderate	NA	NA
U2733	USH2A	F	53	5	14	20	Severe	Y	NA
U2765	USH2A	F	65	NA	NA	NA	Moderate	Y	NA
U2775	USH2A	F	57	NA	NA	NA	Moderate	NA	NA
S2830	USH2A	M	39	6	NA	35	NA	NA	NA
U2840	USH2A	F	36	NA	25	33	Moderate	Y	NA
U2845	USH2A	M	56	0	NA	NA	NA	Y	NA
U2872	USH2A	F	65	NA	0	23	NA	Y	NA
U2886	USH2A	F	40	4	36	36	NA	Y	12
U2891	USH2A	F	23	4	0	NA	NA	Y	NA
U2907	USH2A	F	36	NA	NA	NA	NA	NA	NA
U2920	USH2A	M	59	0	0	NA	NA	Y	NA
U2966	USH2A	M	21	NA	NA	NA	NA	NA	NA
U2995	USH2A	F	35	5	NA	NA	Severe	Y	NA
U3013	USH2A	M	40	3	NA	NA	NA	Y	NA
U3026	USH2A	F	35	5	NA	34	Severe	Y	NA
U3039	USH2A	M	35	4	25	32	NA	Y	NA
U3040	USH2A	M	43	5	0	43	NA	Y	NA
U3046	USH2A	M	16	3.5	11	NA	NA	NA	14
U3108	USH2A	F	50	7	14	29	Profound	Y	NA
U3121	USH2A	M	69	15	NA	30	NA	NA	NA
U3128	USH2A	M	30	0	18	28	Moderate	Y	NA
Table S3: Clinical data of patients
Y/N : Yes / No
F/M : Female / Male
NA : not avaliable due to lack of information or imprecise information
