# Supplementary material for: The Study of a 231 French Patient Cohort Significantly Extends the Mutational Spectrum of the Two Major Usher Genes MYO7A and USH2A
Source: Int J Mol Sci. 2021 Dec 10;22(24):13294. doi: 10.3390/ijms222413294 (PMC8703989; doi:10.3390/ijms222413294)
Supplement: Supplementary file 1 [file ijms-22-13294-s001.zip › supplementary_tables/TableS2.xlsx]

## Sheet: Feuil1
Family ID	Gene symbol	cDNA HGVS	Protein HGVS	Protein domain (UNIPROT)	dbsnpID	Genomic HGVS (hg38)	ACMG class	status
U456	USH2A	c.13576C>T°	p.(Arg4526Ter)	Fibronectin type-III 30	rs1003869920	chr1:g.215674335G>A	5	heterozygous
U456	USH2A	c.2299delG°	p.(Glu767SerfsTer21)	Laminin EGF-like 5	rs80338903	chr1:g.216247095del	5	heterozygous
U721	USH2A	c.7595-2144A>G°	p.(Lys2532ThrfsTer56)		rs786200928	chr1:g.215891198T>C	5	homozygous
U836$$	USH2A	c.187C>T°	p.(Arg63Ter)		rs781223647	chr1:g.216422150G>A	5	heterozygous
U836$$	USH2A	c.7595-2144A>G°	p.(Lys2532ThrfsTer56)		rs786200928	chr1:g.215891198T>C	5	heterozygous
U926$$	USH2A	c.14791+4A>G°	p.(?)		rs1408904076	chr1:g.215647518T>C	4	heterozygous
U926$$	USH2A	c.(6325+1_6326-1)_(6805+1_6806-1)del	p.(?)			chr1:g.(21597079_215993019)_(216000563_216046430)del	5	heterozygous
U926$$	USH1C	c.2486G>A	p.(Gly829Asp)		rs773119803	chr11:g.17498166C>T	3	heterozygous
U980	USH2A	c.5153A>C°	p.(Gln1718Pro)	Laminin G-like 2		chr1:g.216084712T>G	4	heterozygous
U980	USH2A	c.7595-2144A>G°	p.(Lys2532ThrfsTer56)		rs786200928	chr1:g.215891198T>C	5	heterozygous
U1083$$	USH2A	c.11712-1G>A	p.(?)			chr1:g.215728385C>T	5	heterozygous
U1083$$	USH2A	c.4397-2220_4627+5407del	p.(?)			chr1:g.216169845_216177702del	5	heterozygous
U1236	USH2A	c.13010C>T°	p.(Thr4337Met)	Fibronectin type-III 28	rs527236137	chr1:g.215674901G>A	4	heterozygous
U1236	USH2A	c.9345_9346delAC°	p.(Pro3116HisfsTer13)	Fibronectin type-III 18	rs536593247	chr1:g.215838016_215838017del	5	heterozygous
U1247$$	USH2A	c.2299delG°	p.(Glu767SerfsTer21)	Laminin EGF-like 5	rs80338903	chr1:g.216247095del	5	heterozygous
U1247$$	USH2A	c.9799T>C°	p.(Cys3267Arg)	Cys-rich	rs111033263	chr1:g.215799066A>G	4	heterozygous
U1248$$	USH2A	c.12067-2A>G°	p.(?)		rs397517978	chr1:g.215680378T>C	5	heterozygous
U1248$$	USH2A	c.2168-1G>C°	p.(Leu724ValfsTer31)	Laminin EGF-like 4	rs748961218	chr1:g.216247227C>G	5	heterozygous
U1256$$	USH2A	c.4474G>T°	p.(Glu1492Ter)		rs869312179	chr1:g.216175405C>A	5	heterozygous
U1256$$	USH2A	c.7595-2144A>G°	p.(Lys2532ThrfsTer56)		rs786200928	chr1:g.215891198T>C	5	heterozygous
U1287	USH2A	c.11389+2dupT	p.(?)		rs1414433033	chr1:g.215758593dup	5	heterozygous
U1287	USH2A	c.(4627+1_4628-1)_(4758+1_4759-1)del°	p.(Ile1544ValfsTer9)	Laminin G-like 1		chr1:g.(216089140_216097082)_(216097214_216175251)del	5	heterozygous
U1288$$	USH2A	c.1606T>C°	p.(Cys536Arg)	Laminin EGF-like 1	rs111033273	chr1:g.216321921A>G	4	heterozygous
U1288$$	USH2A	c.2299delG°	p.(Glu767SerfsTer21)	Laminin EGF-like 5	rs80338903	chr1:g.216247095del	5	heterozygous
U1289	USH2A	c.14803C>T°	p.(Arg4935Ter)	Fibronectin type-III 35	rs146733615	chr1:g.215640723G>A	5	homozygous
U1306	USH2A	c.10759C>T°	p.(Gln3587Ter)		rs111033418	chr1:g.215780023G>A	5	heterozygous
U1306	USH2A	c.1841-2A>G°	p.(Gly614AspfsTer6)	Laminin EGF-like 2	rs397518003	chr1:g.216289412T>C	5	heterozygous
U1307	CLRN1	c.401C>T°	p.(Pro134Leu)		rs768357756	chr3:g.150941614G>A	3	heterozygous
U1307	USH2A	c.4286_4396+16del°	p.(?)			chr1:g.216190207_216190333del	5	homozygous
U1314	USH2A	c.653T>A°	p.(Val218Glu)		rs397518026	chr1:g.216365084A>T	4	homozygous
U1318$$	USH2A	c.11831C>A°	p.(Ala3944Asp)	Fibronectin type-III 24	rs1431048303	chr1:g.215728265G>T	4	heterozygous
U1318$$	USH2A	c.1416_1441del	p.(Asn472LysfsTer17)	Laminin N-terminal		chr1:g.216323583_216323608del	5	heterozygous
U1321$$	USH2A	c.11875_11876delCA°	p.(Gln3959AsnfsTer53)	Fibronectin type-III 24	rs779791079	chr1:g.215728220_215728221del	5	heterozygous
U1321$$	USH2A	c.8972_8973delCA°	p.(Thr2991ArgfsTer61)	Fibronectin type-III 16	rs1290334951	chr1:g.215845906_215845907del	5	heterozygous
U1329	USH2A	c.12868C>T°	p.(Gln4290Ter)	Fibronectin type-III 28	rs397517983	chr1:g.215675043G>A	5	homozygous
U1335	USH2A	c.9424G>T°	p.(Gly3142Ter)	Fibronectin type-III 18	rs397518048	chr1:g.215817143C>A	5	homozygous
U1336$$	USH2A	c.12863C>T	p.(Pro4288Leu)	Fibronectin type-III 28	rs1352720909	chr1:g.215675048G>A	3	heterozygous
U1336$$	USH2A	c.8890dupT°	p.(Trp2964LeufsTer89)	Fibronectin type-III 16		chr1:g.215845989dup	5	heterozygous
U1341$$	USH2A	c.10684G>T°	p.(Glu3562Ter)	Fibronectin type-III 20	rs749702843	chr1:g.215782098C>A	5	heterozygous
U1341$$	USH2A	c.13700delT°	p.(Leu4567ProfsTer16)	Fibronectin type-III 31	rs1212608410	chr1:g.215674211del	5	heterozygous
U1350	USH2A	c.13274C>T°	p.(Thr4425Met)	Fibronectin type-III 29	rs201238640	chr1:g.215674637G>A	4	homozygous
U1350	USH2A	c.2276G>T°	p.(Cys759Phe)	Laminin EGF-like 5	rs80338902	chr1:g.216247118C>A	5	homozygous
U1351	USH2A	c.1606T>C°	p.(Cys536Arg)	Laminin EGF-like 1	rs111033273	chr1:g.216321921A>G	4	heterozygous
U1351	USH2A	c.7595-2144A>G°	p.(Lys2532ThrfsTer56)		rs786200928	chr1:g.215891198T>C	5	heterozygous
U1357	USH2A	c.2299delG°	p.(Glu767SerfsTer21)	Laminin EGF-like 5	rs80338903	chr1:g.216247095del	5	heterozygous
U1357	USH2A	c.651+1G>A°	p.(?)		rs1553257761	chr1:g.216418513C>T	5	heterozygous
U1359$$	USH2A	c.1036A>C°	p.(Asn346His)	Laminin N-terminal	rs369522997	chr1:g.216325412T>G	4	heterozygous
U1359$$	USH2A	c.3831_3834delinsG°	p.(Leu1278del)	Fibronectin type-III 3		chr1:g.216198562_216198565delinsC	3	heterozygous
U1364$$	USH2A	c.11864G>A°	p.(Trp3955Ter)	Fibronectin type-III 24	rs111033364	chr1:g.215728232C>T	5	heterozygous
U1364$$	USH2A	c.821G>A°	p.(Arg274Gln)	Laminin N-terminal	rs727504721	chr1:g.216327618C>T	4	heterozygous
U1368	USH2A	c.2299delG°	p.(Glu767SerfsTer21)	Laminin EGF-like 5	rs80338903	chr1:g.216247095del	5	heterozygous
U1368	USH2A	c.920_923dupGCCA°	p.(His308GlnfsTer16)	Laminin N-terminal		chr1:g.216325525_216325528dup	5	heterozygous
U1370$$	USH2A	c.653T>A°	p.(Val218Glu)		rs397518026	chr1:g.216365084A>T	4	heterozygous
U1370$$	USH2A	c.9815C>T°	p.(Pro3272Leu)	Cys-rich	rs764182950	chr1:g.215799050G>A	3	heterozygous
U1373$$	USH2A	c.2149T>G°	p.(Cys717Gly)	Laminin EGF-like 4	rs1304016981	chr1:g.216250921A>C	4	heterozygous
U1373$$	USH2A	c.2299delG°	p.(Glu767SerfsTer21)	Laminin EGF-like 5	rs80338903	chr1:g.216247095del	5	heterozygous
U1380$$	USH2A	c.2431A>T°	p.(Lys811Ter)	Laminin EGF-like 6		chr1:g.216246963T>A	5	heterozygous
U1380$$	USH2A	c.6926G>T°	p.(Cys2309Phe)	Fibronectin type-III 9	rs748983904	chr1:g.215970656C>A	3	heterozygous
U1384$$	USH2A	c.1055C>T°	p.(Thr352Ile)	Laminin N-terminal	rs780308389	chr1:g.216325393G>A	4	heterozygous
U1384$$	USH2A	c.920_923dupGCCA°	p.(His308GlnfsTer16)	Laminin N-terminal		chr1:g.216325525_216325528dup	5	heterozygous
U1388	USH2A	c.11864G>A°	p.(Trp3955Ter)	Fibronectin type-III 24	rs111033364	chr1:g.215728232C>T	5	heterozygous
U1388	USH2A	c.4429G>T°	p.(Gly1477Ter)		rs786205452	chr1:g.216175450C>A	5	heterozygous
U1397$$	USH2A	c.15053-2A>G	p.(?)			chr1:g.215634705T>C	5	heterozygous
U1397$$	USH2A	c.(8681+1_8682-1)_(9258+1_9259-1)del	p.(?)			chr1:g.(215838104_215844293)_(215867171_215877757)del	5	heterozygous
U1400$$	USH2A	c.13274C>T°	p.(Thr4425Met)	Fibronectin type-III 29	rs201238640	chr1:g.215674637G>A	4	heterozygous
U1400$$	USH2A	c.2276G>T°	p.(Cys759Phe)	Laminin EGF-like 5	rs80338902	chr1:g.216247118C>A	5	heterozygous
U1400$$	USH2A	c.949C>A°	p.[(=,Tyr318CysfsTer17)]		rs111033272	chr1:g.216325499G>T	4	heterozygous
U1405	USH2A	c.1876C>T°	p.(Arg626Ter)	Laminin EGF-like 2	rs534534437	chr1:g.216289375G>A	5	homozygous
U1405	USH1G	c.800G>A°	p.(Trp267Ter)	Central		chr17:g.74920036C>T	5	heterozygous
U1408$$	USH2A	c.13274C>T°	p.(Thr4425Met)	Fibronectin type-III 29	rs201238640	chr1:g.215674637G>A	4	heterozygous
U1408$$	USH2A	c.653T>A°	p.(Val218Glu)		rs397518026	chr1:g.216365084A>T	4	heterozygous
U1410$$	USH2A	c.2299delG°	p.(Glu767SerfsTer21)	Laminin EGF-like 5	rs80338903	chr1:g.216247095del	5	heterozygous
U1410$$	USH2A	c.7595-2144A>G°	p.(Lys2532ThrfsTer56)		rs786200928	chr1:g.215891198T>C	5	heterozygous
U1412$$	USH2A	c.11534A>C°	p.(Gln3845Pro)	Fibronectin type-III 23	rs1553257674	chr1:g.215743191T>G	4	heterozygous
U1412$$	USH2A	c.2299delG°	p.(Glu767SerfsTer21)	Laminin EGF-like 5	rs80338903	chr1:g.216247095del	5	heterozygous
U1416	USH2A	c.5399G>A°	p.(Trp1800Ter)	Laminin G-like 2	rs1553299079	chr1:g.216078262C>T	5	heterozygous
U1416	USH2A	c.7595-2144A>G°	p.(Lys2532ThrfsTer56)		rs786200928	chr1:g.215891198T>C	5	heterozygous
U1417$$	USH2A	c.(4627+1_4628-1)_(4987+1_4988-1)del°	p.(?)			chr1:g.(216084878_216086718)_(216097214_216175251)del	5	heterozygous
U1417$$	USH2A	c.8891G>A°	p.(Trp2964Ter)	Fibronectin type-III 16		chr1:g.215845988C>T	5	heterozygous
U1418	USH2A	c.12419G>T°	p.(Cys4140Phe)	Fibronectin type-III 26	rs1064797131	chr1:g.215675492C>A	4	heterozygous
U1418	USH2A	c.13954delA	p.(Thr4652LeufsTer26)	Fibronectin type-III 32		chr1:g.215671151del	5	heterozygous
U1419	USH2A	c.13811+2T>G°	p.(?)		rs766515318	chr1:g.215674098A>C	5	heterozygous
U1419	USH2A	c.14803C>T°	p.(Arg4935Ter)	Fibronectin type-III 35	rs146733615	chr1:g.215640723G>A	5	heterozygous
U1426	USH2A	c.(4627+1_4628-1)_(4758+1_4759-1)del°	p.(Ile1544ValfsTer9)	Laminin G-like 1		chr1:g.(216089140_216097082)_(216097214_216175251)del	5	homozygous
U1431	USH2A	c.13971G>A	p.(Trp4657Ter)	Fibronectin type-III 32		chr1:g.215671134C>T	5	heterozygous
U1431	USH2A	c.2299delG°	p.(Glu767SerfsTer21)	Laminin EGF-like 5	rs80338903	chr1:g.216247095del	5	heterozygous
U1432	USH2A	c.4885+375A>G	p.(?)			chr1:g.216088638T>C	4	heterozygous
U1432	USH2A	c.949C>A°	p.[(=,Tyr318CysfsTer17)]		rs111033272	chr1:g.216325499G>T	4	heterozygous
U1439	USH2A	c.14273C>G°	p.(Pro4758Arg)	Fibronectin type-III 33		chr1:g.215650662G>C	4	heterozygous
U1439	USH2A	c.2299delG°	p.(Glu767SerfsTer21)	Laminin EGF-like 5	rs80338903	chr1:g.216247095del	5	heterozygous
U1440$$	USH2A	c.10183-2A>G	p.(?)			chr1:g.215786876T>C	5	heterozygous
U1440$$	USH2A	c.187dupC	p.(Arg63ProfsTer12)			chr1:g.216422150dup	5	heterozygous
U1443$$	USH2A	c.12067-2A>G°	p.(?)		rs397517978	chr1:g.215680378T>C	5	heterozygous
U1443$$	USH2A	c.14204C>G°	p.(Pro4735Arg)	Fibronectin type-III 33	rs1333608275	chr1:g.215650731G>C	4	heterozygous
U1466$$	USH2A	c.13316C>T°	p.(Thr4439Ile)	Fibronectin type-III 29	rs753330544	chr1:g.215674595G>A	4	heterozygous
U1466$$	USH2A	c.8167C>T°	p.(Arg2723Ter)		rs200712760	chr1:g.215888482G>A	5	heterozygous
U1468$$	USH2A	c.1612T>C	p.(Cys538Arg)	Laminin EGF-like 1		chr1:g.216321915A>G	3	heterozygous
U1468$$	USH2A	c.7595-2144A>G°	p.(Lys2532ThrfsTer56)		rs786200928	chr1:g.215891198T>C	5	heterozygous
U1483	USH2A	c.15403delA	p.(Thr5135ProfsTer23)	Cytoplasmic	rs770984400	chr1:g.215628930del	5	heterozygous
U1483	USH2A	c.848+1G>C	p.(?)			chr1:g.216327590C>G	5	heterozygous
U1484$$	USH2A	c.15089C>A°	p.(Ser5030Ter)		rs758660532	chr1:g.215634667G>T	5	heterozygous
U1484$$	USH2A	c.920_923dupGCCA°	p.(His308GlnfsTer16)	Laminin N-terminal		chr1:g.216325525_216325528dup	5	heterozygous
U1488	USH2A	c.1606T>C°	p.(Cys536Arg)	Laminin EGF-like 1	rs111033273	chr1:g.216321921A>G	4	heterozygous
U1488	USH2A	c.2299delG°	p.(Glu767SerfsTer21)	Laminin EGF-like 5	rs80338903	chr1:g.216247095del	5	heterozygous
U1490$$	USH2A	c.2958delA	p.(Asp987ThrfsTer24)	Laminin EGF-like 9		chr1:g.216231988del	5	heterozygous
U1490$$	USH2A	c.5728C>T	p.(Gln1910Ter)	Fibronectin type-III 5		chr1:g.216073145G>A	5	heterozygous
U1502$$	USH2A	c.3063T>A	p.(Cys1021Ter)	Laminin EGF-like 10		chr1:g.216217481A>T	5	heterozygous
U1502$$	USH2A	c.4474G>T°	p.(Glu1492Ter)		rs869312179	chr1:g.216175405C>A	5	heterozygous
U1503	USH2A	c.2299delG°	p.(Glu767SerfsTer21)	Laminin EGF-like 5	rs80338903	chr1:g.216247095del	5	homozygous
U1508	USH2A	c.4385C>T°	p.(Thr1462Ile)	Fibronectin type-III 4		chr1:g.216190234G>A	4	heterozygous
U1508	USH2A	c.920_923dupGCCA°	p.(His308GlnfsTer16)	Laminin N-terminal		chr1:g.216325525_216325528dup	5	heterozygous
U1517$$	USH2A	c.2299delG°	p.(Glu767SerfsTer21)	Laminin EGF-like 5	rs80338903	chr1:g.216247095del	5	heterozygous
U1517$$	USH2A	c.9815C>T°	p.(Pro3272Leu)	Cys-rich	rs764182950	chr1:g.215799050G>A	3	heterozygous
U1520$$	USH2A	c.12505A>C°	p.(Thr4169Pro)	Fibronectin type-III 27	rs113107803	chr1:g.215675406T>G	4	heterozygous
U1520$$	USH2A	c.(4627+1_4628-1)_(4758+1_4759-1)del°	p.(Ile1544ValfsTer9)	Laminin G-like 1		chr1:g.(216089140_216097082)_(216097214_216175251)del	5	heterozygous
U1524$$	USH2A	c.11566delA°	p.(Ser3856ValfsTer28)	Fibronectin type-III 23		chr1:g.215741520del	5	heterozygous
U1524$$	USH2A	c.7595-2144A>G°	p.(Lys2532ThrfsTer56)		rs786200928	chr1:g.215891198T>C	5	heterozygous
U1527$$	USH2A	c.10712C>T°	p.(Thr3571Met)	Fibronectin type-III 20	rs202175091	chr1:g.215782070G>A	4	heterozygous
U1527$$	USH2A	c.975dupA	p.(Asp326ArgfsTer4)	Laminin N-terminal		chr1:g.216325473dup	5	heterozygous
U1530	CLRN1	c.401C>T°	p.(Pro134Leu)		rs768357756	chr3:g.150941614G>A	3	heterozygous
U1530	USH2A	c.5329C>T°	p.(Arg1777Trp)	Laminin G-like 2	rs770329105	chr1:g.216078332G>A	3	homozygous
U1531$$	USH2A	c.1608C>A	p.(Cys536Ter)	Laminin EGF-like 1		chr1:g.216321919G>T	5	heterozygous
U1531$$	USH2A	c.2299delG°	p.(Glu767SerfsTer21)	Laminin EGF-like 5	rs80338903	chr1:g.216247095del	5	heterozygous
U1532$$	USH2A	c.10334C>A	p.(Ser3445Ter)	Fibronectin type-III 19		chr1:g.215786723G>T	5	heterozygous
U1532$$	USH2A	c.2299delG°	p.(Glu767SerfsTer21)	Laminin EGF-like 5	rs80338903	chr1:g.216247095del	5	heterozygous
U1543$$	USH2A	c.14803C>T°	p.(Arg4935Ter)	Fibronectin type-III 35	rs146733615	chr1:g.215640723G>A	5	heterozygous
U1543$$	USH2A	c.7595-2144A>G°	p.(Lys2532ThrfsTer56)		rs786200928	chr1:g.215891198T>C	5	heterozygous
U1560	USH2A	c.(8845+1_8846-1)_(9739+1_9740-1)del	p.(Thr2949_Gly3247delinsSer)	Fibronectin type-III 16, Fibronectin type-III 17, Fibronectin type-III 18, Cys-rich		chr1:g.(215799126_215813735)_(215846034_215867006)del	5	homozygous
U1561	USH2A	c.13316C>T°	p.(Thr4439Ile)	Fibronectin type-III 29	rs753330544	chr1:g.215674595G>A	4	homozygous
U1574	USH2A	c.11389+2dupT	p.(?)		rs1414433033	chr1:g.215758593dup	5	heterozygous
U1574	USH2A	c.11864G>A°	p.(Trp3955Ter)	Fibronectin type-III 24	rs111033364	chr1:g.215728232C>T	5	heterozygous
U1590$$	USH2A	c.5776+1G>A°	p.(?)		rs876657731	chr1:g.216073096C>T	5	heterozygous
U1590$$	USH2A	c.9449G>A°	p.(Trp3150Ter)	Fibronectin type-III 18		chr1:g.215817118C>T	5	heterozygous
U1593	USH2A	c.13207_13208delGG°	p.(Gly4403ProfsTer15)	Fibronectin type-III 29	rs746447649	chr1:g.215674703_215674704del	5	heterozygous
U1593	USH2A	c.1876C>T°	p.(Arg626Ter)	Laminin EGF-like 2	rs534534437	chr1:g.216289375G>A	5	heterozygous
U1598	USH2A	c.11241C>G°	p.(Tyr3747Ter)	Fibronectin type-III 22		chr1:g.215758743G>C	5	heterozygous
U1598	USH2A	c.13576C>T°	p.(Arg4526Ter)	Fibronectin type-III 30	rs1003869920	chr1:g.215674335G>A	5	heterozygous
U1603	USH2A	c.14273C>G°	p.(Pro4758Arg)	Fibronectin type-III 33		chr1:g.215650662G>C	4	heterozygous
U1603	USH2A	c.7595-2144A>G°	p.(Lys2532ThrfsTer56)		rs786200928	chr1:g.215891198T>C	5	heterozygous
U1612$$	USH2A	c.14134-3169A>G°	p.(Val4711GlufsTer6)	Fibronectin type-III 32	rs998302546	chr1:g.215653970T>C	4	heterozygous
U1612$$	USH2A	c.(651+1_652-1)_(6805+1_6806-1)del	p.(?)			chr1:g.(215970775_215993019)_(216365086_216418513)del	5	heterozygous
U1614$$	USH2A	c.13481A>G°	p.(Tyr4494Cys)	Fibronectin type-III 30	rs1322092837	chr1:g.215674430T>C	4	heterozygous
U1614$$	USH2A	c.9799T>C°	p.(Cys3267Arg)	Cys-rich	rs111033263	chr1:g.215799066A>G	4	heterozygous
U1615	USH2A	c.2299delG°	p.(Glu767SerfsTer21)	Laminin EGF-like 5	rs80338903	chr1:g.216247095del	5	heterozygous
U1615	USH2A	c.7595-2144A>G°	p.(Lys2532ThrfsTer56)		rs786200928	chr1:g.215891198T>C	5	heterozygous
U1623	USH2A	c.2299delG°	p.(Glu767SerfsTer21)	Laminin EGF-like 5	rs80338903	chr1:g.216247095del	5	heterozygous
U1623	USH2A	c.9258+1G>A°	p.(?)		rs748810737	chr1:g.215844293C>T	5	heterozygous
U1655	USH2A	c.9799T>C°	p.(Cys3267Arg)	Cys-rich	rs111033263	chr1:g.215799066A>G	4	homozygous
U1668$$	USH2A	c.10576C>T	p.(Gln3526Ter)	Fibronectin type-III 20	rs773875669	chr1:g.215782747G>A	5	heterozygous
U1668$$	USH2A	c.2299delG°	p.(Glu767SerfsTer21)	Laminin EGF-like 5	rs80338903	chr1:g.216247095del	5	heterozygous
U1673	USH2A	c.2299delG°	p.(Glu767SerfsTer21)	Laminin EGF-like 5	rs80338903	chr1:g.216247095del	5	homozygous
U1700	USH2A	c.6317_6318delTA°	p.(Thr2106SerfsTer51)	Fibronectin type-III 7		chr1:g.216046439_216046440del	5	homozygous
U1702$$	USH2A	c.14131C>T°	p.(Gln4711Ter)	Fibronectin type-III 32	rs747063294	chr1:g.215670974G>A	5	heterozygous
U1702$$	USH2A	c.4670T>C	p.(Ile1557Thr)	Laminin G-like 1		chr1:g.216097171A>G	3	heterozygous
U1708	USH2A	c.14131C>T°	p.(Gln4711Ter)	Fibronectin type-III 32	rs747063294	chr1:g.215670974G>A	5	heterozygous
U1708	USH2A	c.14803C>T°	p.(Arg4935Ter)	Fibronectin type-III 35	rs146733615	chr1:g.215640723G>A	5	heterozygous
U1712	USH2A	c.2299delG°	p.(Glu767SerfsTer21)	Laminin EGF-like 5	rs80338903	chr1:g.216247095del	5	heterozygous
U1712	MYO7A	c.3503G>A°	p.(Arg1168Gln)	MyTH4 1	rs797044516	chr11:g.77184715G>A	4	heterozygous
U1712	USH2A	c.6958-335_7120+356del	p.(?)			chr1:g.215964961_215965814del	5	heterozygous
U1725	USH2A	c.13010C>T°	p.(Thr4337Met)	Fibronectin type-III 28	rs527236137	chr1:g.215674901G>A	4	heterozygous
U1725	USH2A	c.13207_13208delGG°	p.(Gly4403ProfsTer15)	Fibronectin type-III 29	rs746447649	chr1:g.215674703_215674704del	5	heterozygous
U1737$$	USH2A	c.12505A>C°	p.(Thr4169Pro)	Fibronectin type-III 27	rs113107803	chr1:g.215675406T>G	4	heterozygous
U1737$$	USH2A	c.2299delG°	p.(Glu767SerfsTer21)	Laminin EGF-like 5	rs80338903	chr1:g.216247095del	5	heterozygous
U1750	USH2A	c.14225_14232dup°	p.(Val4745ArgfsTer4)	Fibronectin type-III 33		chr1:g.215650703_215650710dup	5	heterozygous
U1750	USH2A	c.2167+5G>A°	p.[(Ile658GlyfsTer33,Gln714_Gly723del)]		rs771583281	chr1:g.216250898C>T	5	heterozygous
U1755$$	USH2A	c.11566delA°	p.(Ser3856ValfsTer28)	Fibronectin type-III 23		chr1:g.215741520del	5	heterozygous
U1755$$	USH2A	c.545_546delAA°	p.(Lys182ArgfsTer33)		rs780779563	chr1:g.216418619_216418620del	5	heterozygous
U1758	USH2A	c.920_923dupGCCA°	p.(His308GlnfsTer16)	Laminin N-terminal		chr1:g.216325525_216325528dup	5	homozygous
U1767$$	USH2A	c.15089C>A°	p.(Ser5030Ter)		rs758660532	chr1:g.215634667G>T	5	heterozygous
U1767$$	USH2A	c.(?_-387)_(784+1_785-1)del	p.(?)			chr1:g.(216327655_216364952)_(216423396_?)del	5	heterozygous
U1773	USH2A	c.11548+2T>G°	p.(?)		rs1371160062	chr1:g.215743175A>C	5	heterozygous
U1773	USH2A	c.14787delA°	p.(Glu4930AsnfsTer20)	Fibronectin type-III 35	rs1368469221	chr1:g.215647526del	5	heterozygous
U1773	CDH23	c.5647A>C	p.(Asn1883His)	Cadherin 18	rs747488431	chr10:g.71785035A>C	3	heterozygous
U1781	USH2A	c.100C>T°	p.(Arg34Ter)		rs772808534	chr1:g.216422237G>A	5	heterozygous
U1781	USH2A	c.9852delG	p.(Arg3285GlyfsTer16)	Cys-rich		chr1:g.215799013del	5	heterozygous
U1847	USH2A	c.13576C>T°	p.(Arg4526Ter)	Fibronectin type-III 30	rs1003869920	chr1:g.215674335G>A	5	heterozygous
U1847	USH2A	c.7595-2144A>G°	p.(Lys2532ThrfsTer56)		rs786200928	chr1:g.215891198T>C	5	heterozygous
U1874	USH2A	c.10190_10191delAA°	p.(Lys3397ArgfsTer20)		rs397517964	chr1:g.215786866_215786867del	5	heterozygous
U1874	USH2A	c.2299delG°	p.(Glu767SerfsTer21)	Laminin EGF-like 5	rs80338903	chr1:g.216247095del	5	heterozygous
U1888	USH2A	c.5400G>T	p.(Trp1800Cys)	Laminin G-like 2		chr1:g.216078261C>A	3	heterozygous
U1888	USH2A	c.7595-3C>G°	p.(Pro2533AsnfsTer5)	Fibronectin type-III 12	rs201657446	chr1:g.215889057G>C	4	heterozygous
U1893	USH2A	c.15089C>A°	p.(Ser5030Ter)		rs758660532	chr1:g.215634667G>T	5	heterozygous
U1893	USH2A	c.2299delG°	p.(Glu767SerfsTer21)	Laminin EGF-like 5	rs80338903	chr1:g.216247095del	5	heterozygous
U1911	USH2A	c.8231G>A°	p.(Trp2744Ter)	Fibronectin type-III 14		chr1:g.215879091C>T	5	homozygous
U1924	USH2A	c.194delC	p.(Thr65IlefsTer80)			chr1:g.216422143del	5	heterozygous
U1924	USH2A	c.2299delG°	p.(Glu767SerfsTer21)	Laminin EGF-like 5	rs80338903	chr1:g.216247095del	5	heterozygous
U1929	USH2A	c.1724G>A°	p.(Cys575Tyr)	Laminin EGF-like 2	rs483353054	chr1:g.216292291C>T	4	heterozygous
U1929	USH2A	c.775_776delAG°	p.(Ser259PhefsTer63)			chr1:g.216364961_216364962del	5	heterozygous
U1932$$	USH2A	c.12302_12304delACA°	p.(Asn4101del)	Fibronectin type-III 26		chr1:g.215675607_215675609del	3	heterozygous
U1932$$	USH2A	c.4356T>A	p.(Cys1452Ter)	Fibronectin type-III 4		chr1:g.216190263A>T	5	heterozygous
U1941	USH2A	c.(11548-1_11549+1)_(11711+1_11712-1)del	p.(?)			chr1:g.(215728385_215741374)_(215741538_215743176)del	5	heterozygous
U1941	USH2A	c.2276G>T°	p.(Cys759Phe)	Laminin EGF-like 5	rs80338902	chr1:g.216247118C>A	5	heterozygous
U1942	USH2A	c.14803C>T°	p.(Arg4935Ter)	Fibronectin type-III 35	rs146733615	chr1:g.215640723G>A	5	heterozygous
U1942	USH2A	c.2299delG°	p.(Glu767SerfsTer21)	Laminin EGF-like 5	rs80338903	chr1:g.216247095del	5	heterozygous
U1945$$	USH2A	c.12505A>C°	p.(Thr4169Pro)	Fibronectin type-III 27	rs113107803	chr1:g.215675406T>G	4	heterozygous
U1945$$	USH2A	c.(4627+1_4628-1)_(4758+1_4759-1)del°	p.(Ile1544ValfsTer9)	Laminin G-like 1		chr1:g.(216089140_216097082)_(216097214_216175251)del	5	heterozygous
U1950$$	USH2A	c.14803C>T°	p.(Arg4935Ter)	Fibronectin type-III 35	rs146733615	chr1:g.215640723G>A	5	heterozygous
U1950$$	USH2A	c.2149T>A	p.(Cys717Ser)	Laminin EGF-like 4		chr1:g.216250921A>T	3	heterozygous
U1973$$	USH2A	c.12574C>T°	p.(Arg4192Cys)	Fibronectin type-III 27	rs750396156	chr1:g.215675337G>A	4	heterozygous
U1973$$	USH2A	c.2276G>T°	p.(Cys759Phe)	Laminin EGF-like 5	rs80338902	chr1:g.216247118C>A	5	heterozygous
U2036$$	USH2A	c.13010C>T°	p.(Thr4337Met)	Fibronectin type-III 28	rs527236137	chr1:g.215674901G>A	4	heterozygous
U2036$$	USH2A	c.7595-2144A>G°	p.(Lys2532ThrfsTer56)		rs786200928	chr1:g.215891198T>C	5	heterozygous
U2051	USH2A	c.12868C>T°	p.(Gln4290Ter)	Fibronectin type-III 28	rs397517983	chr1:g.215675043G>A	5	homozygous
U2054	USH2A	c.13274C>T°	p.(Thr4425Met)	Fibronectin type-III 29	rs201238640	chr1:g.215674637G>A	4	heterozygous
U2054	USH2A	c.13316C>T°	p.(Thr4439Ile)	Fibronectin type-III 29	rs753330544	chr1:g.215674595G>A	4	heterozygous
U2054	USH2A	c.2276G>T°	p.(Cys759Phe)	Laminin EGF-like 5	rs80338902	chr1:g.216247118C>A	5	heterozygous
U2070	USH2A	c.14204C>G°	p.(Pro4735Arg)	Fibronectin type-III 33	rs1333608275	chr1:g.215650731G>C	4	homozygous
U2077	USH2A	c.12505A>C°	p.(Thr4169Pro)	Fibronectin type-III 27	rs113107803	chr1:g.215675406T>G	4	homozygous
U2102	ADGRV1	c.5944dupT°	p.(Ser1982PhefsTer2)	Calx-beta 14	rs1554081619	chr5:g.90683865dup	5	heterozygous
U2102	USH2A	c.6919C>T	p.(Gln2307Ter)	Fibronectin type-III 9		chr1:g.215970663G>A	5	heterozygous
U2102	USH2A	c.8190_8193dupTGTG	p.(Val2732CysfsTer26)	Fibronectin type-III 14		chr1:g.215888456_215888459dup	5	heterozygous
U2136	ADGRV1	c.10975-2A>G	p.(?)			chr5:g.90750549A>G	5	heterozygous
U2136	USH2A	c.2299delG°	p.(Glu767SerfsTer21)	Laminin EGF-like 5	rs80338903	chr1:g.216247095del	5	heterozygous
U2136	USH2A	c.7595-2144A>G°	p.(Lys2532ThrfsTer56)		rs786200928	chr1:g.215891198T>C	5	heterozygous
U2151$$	USH2A	c.12302_12304delACA°	p.(Asn4101del)	Fibronectin type-III 26		chr1:g.215675607_215675609del	3	heterozygous
U2151$$	USH2A	c.8232G>A°	p.(Trp2744Ter)	Fibronectin type-III 14		chr1:g.215879090C>T	5	heterozygous
U2170	USH2A	c.1036A>C°	p.(Asn346His)	Laminin N-terminal	rs369522997	chr1:g.216325412T>G	4	heterozygous
U2170	USH2A	c.2299delG°	p.(Glu767SerfsTer21)	Laminin EGF-like 5	rs80338903	chr1:g.216247095del	5	heterozygous
U2231	USH2A	c.13274C>T°	p.(Thr4425Met)	Fibronectin type-III 29	rs201238640	chr1:g.215674637G>A	4	heterozygous
U2231	USH2A	c.1751G>T°	p.(Cys584Phe)	Laminin EGF-like 2		chr1:g.216292264C>A	4	heterozygous
U2231	USH2A	c.2276G>T°	p.(Cys759Phe)	Laminin EGF-like 5	rs80338902	chr1:g.216247118C>A	5	heterozygous
U2235	USH2A	c.13927C>T	p.(Gln4643Ter)	Fibronectin type-III 32		chr1:g.215671178G>A	5	heterozygous
U2235	USH2A	c.4732C>T°	p.(Arg1578Cys)	Laminin G-like 1	rs201529124	chr1:g.216097109G>A	4	heterozygous
U2256	USH2A	c.10636G>A°	p.(Gly3546Arg)	Fibronectin type-III 20	rs1553261372	chr1:g.215782146C>T	4	heterozygous
U2256	USH2A	c.2299delG°	p.(Glu767SerfsTer21)	Laminin EGF-like 5	rs80338903	chr1:g.216247095del	5	heterozygous
U2305	USH2A	c.2299delG°	p.(Glu767SerfsTer21)	Laminin EGF-like 5	rs80338903	chr1:g.216247095del	5	heterozygous
U2305	USH2A	c.4474G>T°	p.(Glu1492Ter)		rs869312179	chr1:g.216175405C>A	5	heterozygous
U2311	USH2A	c.1876C>T°	p.(Arg626Ter)	Laminin EGF-like 2	rs534534437	chr1:g.216289375G>A	5	homozygous
U2326$$	USH2A	c.(12294+1_12295-1)_(14133+1_14134-1)del	p.(?)			chr1:g.(215650802_215670971)_(215675617_215680148)del	5	heterozygous
U2326$$	USH2A	c.653T>A°	p.(Val218Glu)		rs397518026	chr1:g.216365084A>T	4	heterozygous
U2354$$	USH2A	c.2149T>G°	p.(Cys717Gly)	Laminin EGF-like 4	rs1304016981	chr1:g.216250921A>C	4	heterozygous
U2354$$	USH2A	c.(?_-387)_417del	p.(?)			chr1:g.216421920_(216423396_?)del	5	heterozygous
U2439$$	USH2A	c.3932C>A°	p.(Ser1311Ter)	Fibronectin type-III 3	rs79279902	chr1:g.216198464G>T	5	heterozygous
U2439$$	USH2A	c.9304C>T	p.(Gln3102Ter)	Fibronectin type-III 17	rs397518046	chr1:g.215838058G>A	5	heterozygous
U2445	USH2A	c.7595-2144A>G°	p.(Lys2532ThrfsTer56)		rs786200928	chr1:g.215891198T>C	5	homozygous
U2475	USH2A	c.2299delG°	p.(Glu767SerfsTer21)	Laminin EGF-like 5	rs80338903	chr1:g.216247095del	5	heterozygous
U2475	USH2A	c.7595-2144A>G°	p.(Lys2532ThrfsTer56)		rs786200928	chr1:g.215891198T>C	5	heterozygous
U2529$$	USH2A	c.13274C>T°	p.(Thr4425Met)	Fibronectin type-III 29	rs201238640	chr1:g.215674637G>A	4	heterozygous
U2529$$	USH2A	c.2299delG°	p.(Glu767SerfsTer21)	Laminin EGF-like 5	rs80338903	chr1:g.216247095del	5	heterozygous
U2542	USH2A	c.1876C>T°	p.(Arg626Ter)	Laminin EGF-like 2	rs534534437	chr1:g.216289375G>A	5	heterozygous
U2542	USH2A	c.4474G>T°	p.(Glu1492Ter)		rs869312179	chr1:g.216175405C>A	5	heterozygous
U2600	USH2A	c.13274C>T°	p.(Thr4425Met)	Fibronectin type-III 29	rs201238640	chr1:g.215674637G>A	4	heterozygous
U2600$$	USH2A	c.13316C>T°	p.(Thr4439Ile)	Fibronectin type-III 29	rs753330544	chr1:g.215674595G>A	4	heterozygous
U2600$$	USH2A	c.2276G>T°	p.(Cys759Phe)	Laminin EGF-like 5	rs80338902	chr1:g.216247118C>A	5	heterozygous
U2643	USH2A	c.10712C>T°	p.(Thr3571Met)	Fibronectin type-III 20	rs202175091	chr1:g.215782070G>A	4	homozygous
U2656$$	USH2A	c.10759C>T°	p.(Gln3587Ter)		rs111033418	chr1:g.215780023G>A	5	heterozygous
U2656$$	USH2A	c.2299delG°	p.(Glu767SerfsTer21)	Laminin EGF-like 5	rs80338903	chr1:g.216247095del	5	heterozygous
U2656$$	CDH23	c.7823G>A°	p.(Arg2608His)	Cadherin 24	rs202052174	chr10:g.71803371G>A	3	heterozygous
U2675$$	USH2A	c.2299delG°	p.(Glu767SerfsTer21)	Laminin EGF-like 5	rs80338903	chr1:g.216247095del	5	heterozygous
U2675$$	USH2A	c.6485+1G>A	p.(?)		rs1553287070	chr1:g.216000402C>T	5	heterozygous
U2715$$	USH2A	c.12505A>C°	p.(Thr4169Pro)	Fibronectin type-III 27	rs113107803	chr1:g.215675406T>G	4	heterozygous
U2715$$	USH2A	c.3063T>A	p.(Cys1021Ter)	Laminin EGF-like 10		chr1:g.216217481A>T	5	heterozygous
U2719	USH2A	c.2299delG°	p.(Glu767SerfsTer21)	Laminin EGF-like 5	rs80338903	chr1:g.216247095del	5	homozygous
U2733$$	USH2A	c.1450C>T	p.(Gln484Ter)	Laminin N-terminal	rs766370703	chr1:g.216323574G>A	5	heterozygous
U2733$$	USH2A	c.1876C>T°	p.(Arg626Ter)	Laminin EGF-like 2	rs534534437	chr1:g.216289375G>A	5	heterozygous
U2765$$	USH2A	c.12505A>C°	p.(Thr4169Pro)	Fibronectin type-III 27	rs113107803	chr1:g.215675406T>G	4	heterozygous
U2765$$	USH2A	c.(4627+1_4628-1)_(4758+1_4759-1)del°	p.(Ile1544ValfsTer9)	Laminin G-like 1		chr1:g.(216089140_216097082)_(216097214_216175251)del	5	heterozygous
U2775$$	USH2A	c.1055C>T°	p.(Thr352Ile)	Laminin N-terminal	rs780308389	chr1:g.216325393G>A	4	heterozygous
U2775$$	USH2A	c.8917_8918delCT°	p.(Leu2973LysfsTer79)	Fibronectin type-III 16	rs1553268582	chr1:g.215845965_215845966del	5	heterozygous
U279$$	USH2A	c.10740+1_10740+10delGTAAGAGGAG	p.(?)			chr1:g.215782032_215782041del	5	heterozygous
U279$$	USH2A	c.3317-820_4251+3delinsGG	p.(?)			chr1:g.216196550_216200941delinsCC	5	heterozygous
U2830	USH2A	c.14766delG°	p.(Trp4922Ter)	Fibronectin type-III 34		chr1:g.215647547del	5	homozygous
U2840	USH2A	c.2809+1G>A°	p.(?)		rs759433119	chr1:g.216246584C>T	5	heterozygous
U2840	USH2A	c.5298+5G>A	p.(=)		rs1176314553	chr1:g.216083451C>T	4	heterozygous
U2845	USH2A	c.6317_6318delTA°	p.(Thr2106SerfsTer51)	Fibronectin type-III 7		chr1:g.216046439_216046440del	5	homozygous
U2872$$	USH2A	c.2299delG°	p.(Glu767SerfsTer21)	Laminin EGF-like 5	rs80338903	chr1:g.216247095del	5	heterozygous
U2872$$	USH2A	c.6957+5G>A	p.(=)			chr1:g.215970620C>T	4	heterozygous
U2886	USH2A	c.2299delG°	p.(Glu767SerfsTer21)	Laminin EGF-like 5	rs80338903	chr1:g.216247095del	5	homozygous
U2891	ADGRV1	c.13893+1_13893+2dupGT	p.(?)			chr5:g.90788311_90788312dup	4	heterozygous
U2891	USH2A	c.14803C>T°	p.(Arg4935Ter)	Fibronectin type-III 35	rs146733615	chr1:g.215640723G>A	5	heterozygous
U2891	USH2A	c.7595-2144A>G°	p.(Lys2532ThrfsTer56)		rs786200928	chr1:g.215891198T>C	5	heterozygous
U2907	USH2A	c.2299delG°	p.(Glu767SerfsTer21)	Laminin EGF-like 5	rs80338903	chr1:g.216247095del	5	heterozygous
U2907	USH2A	c.7595-3C>G°	p.(Pro2533AsnfsTer5)	Fibronectin type-III 12	rs201657446	chr1:g.215889057G>C	4	heterozygous
U2920	USH2A	c.15380delC°	p.(Pro5127ArgfsTer8)	Cytoplasmic	rs1553248216	chr1:g.215628955del	5	homozygous
U2966	USH2A	c.14426C>T°	p.(Thr4809Ile)	Fibronectin type-III 33	rs770553471	chr1:g.215648684G>A	4	heterozygous
U2966	USH2A	c.4646G>C°	p.(Arg1549Pro)	Laminin G-like 1	rs190170807	chr1:g.216097195C>G	4	heterozygous
U2995	USH2A	c.13268C>A°	p.(Ala4423Asp)	Fibronectin type-III 29	rs755480221	chr1:g.215674643G>T	4	heterozygous
U2995	USH2A	c.9274delA	p.(Ile3092TyrfsTer5)	Fibronectin type-III 17		chr1:g.215838089del	5	heterozygous
U3013	USH2A	c.13576C>T°	p.(Arg4526Ter)	Fibronectin type-III 30	rs1003869920	chr1:g.215674335G>A	5	heterozygous
U3013	USH2A	c.2299delG°	p.(Glu767SerfsTer21)	Laminin EGF-like 5	rs80338903	chr1:g.216247095del	5	heterozygous
U3026	USH2A	c.2299delG°	p.(Glu767SerfsTer21)	Laminin EGF-like 5	rs80338903	chr1:g.216247095del	5	heterozygous
U3026	USH2A	c.920_923dupGCCA°	p.(His308GlnfsTer16)	Laminin N-terminal		chr1:g.216325525_216325528dup	5	heterozygous
U3039	USH2A	c.14803C>T°	p.(Arg4935Ter)	Fibronectin type-III 35	rs146733615	chr1:g.215640723G>A	5	heterozygous
U3039	USH2A	c.1724G>A°	p.(Cys575Tyr)	Laminin EGF-like 2	rs483353054	chr1:g.216292291C>T	4	heterozygous
U3040$$	USH2A	c.1055C>T°	p.(Thr352Ile)	Laminin N-terminal	rs780308389	chr1:g.216325393G>A	4	heterozygous
U3040$$	USH2A	c.13811+2T>G°	p.(?)		rs766515318	chr1:g.215674098A>C	5	heterozygous
U3046	USH2A	c.12868C>T°	p.(Gln4290Ter)	Fibronectin type-III 28	rs397517983	chr1:g.215675043G>A	5	homozygous
U3108$$	USH2A	c.13010C>T°	p.(Thr4337Met)	Fibronectin type-III 28	rs527236137	chr1:g.215674901G>A	4	heterozygous
U3108$$	USH2A	c.2299delG°	p.(Glu767SerfsTer21)	Laminin EGF-like 5	rs80338903	chr1:g.216247095del	5	heterozygous
U3121$$	USH2A	c.10712C>T°	p.(Thr3571Met)	Fibronectin type-III 20	rs202175091	chr1:g.215782070G>A	4	heterozygous
U3121$$	USH2A	c.13374delA°	p.(Glu4458AspfsTer3)	Fibronectin type-III 30	rs727503715	chr1:g.215674537del	5	heterozygous
U3128$$	USH2A	c.12845T>C°	p.(Leu4282Pro)	Fibronectin type-III 28		chr1:g.215675066A>G	4	heterozygous
U3128$$	USH2A	c.2299delG°	p.(Glu767SerfsTer21)	Laminin EGF-like 5	rs80338903	chr1:g.216247095del	5	heterozygous
Table S2: USH2A pathogenic genotypes
° variant already described in the literature. To determine whether a variant was already described, we queried LitVar (https://www.ncbi.nlm.nih.gov/CBBresearch/Lu/Demo/LitVar) and the GVShared LOVD instance (www.lovd.nl/ush2a). Possible false negative were also checked via ClinVar when possible.
$ RefSeq accession numbers for the various genes: USH2A: NM_206933.2; GJB2: NM_004004.5; CDH23: NM_022124.5; ADGRV1: NM_032119.3; PDZD7: NM_001195263.1; CLRN1: NM_174878.2; USH1G: NM_173477.4; MYO15A: NM_016239.3; GJB6: NM_001110219.2; ABCA4: NM_000350.2; MYO7A: NM_000260.3; LHFPL5: NM_182548.3; CABP2: NM_016366.2; TMPRSS3: NM_024022.2; TECTA: NM_005422.2; SLC26A4: NM_000441.1; BBS1: NM_024649.4;…
$$ familial segragation could not be performed
